# Supplementary material for: Nitroxide-Mediated Controlled Radical Copolymerization of α-Trifluoromethylstyrenes with Styrenes
Source: Molecules. 2024 Mar 8;29(6):1214. doi: 10.3390/molecules29061214 (PMC10975655; doi:10.3390/molecules29061214)
Supplement: Supplementary file 1 [file molecules-29-01214-s001.zip]

Archive with 1 entries (1 files):
- molecules-2885605-supplementary.pdf
